# Supplementary material for: Oligogenic Effects of 16p11.2 Copy-Number Variation on Craniofacial Development
Source: Cell Rep. Author manuscript; Available in PMC 2020 Jan 29. (PMC6988705; doi:10.1016/j.celrep.2019.08.071)
Supplement: Table S3 [file NIHMS1543624-supplement-Table_S3.xlsx]

## Sheet: Legend
Table S3. Subjects that were used to create 3D models for each genotype. Selection criteria for averaging of faces differed slightly from that of the overall dataset (See methods). Samples that were included in the overall dataset are labeled.

## Sheet: Table S3
Individual ID	Family	Gender	Genotype	Age (years)	Diagnosis	Included in the full dataset	Age/Sex Category
14753.x5	14753	female	deletion	13.8333	pdd-nos-atypical-autism	TRUE	adult female
14779.x7	14779	female	deletion	16.8333	non-spectrum-dx	TRUE	adult female
14869.x13	14869	female	deletion	14.9167	no-diagnosis	TRUE	adult female
14858.x1	14858	female	deletion	34.9167	non-spectrum-dx	TRUE	adult female
14773.x1	14773	female	duplication	28.3333	no-diagnosis	TRUE	adult female
14735.x31	14735	female	duplication	33.25	no-diagnosis	TRUE	adult female
14825.x1	14825	female	duplication	17.25	non-spectrum-dx	TRUE	adult female
14832.x7	14832	female	duplication	20.3333	non-spectrum-dx	TRUE	adult female
14967.x26	14967	female	duplication	17.0833	non-spectrum-dx	TRUE	adult female
14741.x24	14741	female	negative	19.9167	no-diagnosis	TRUE	adult female
14883.x10	14883	female	negative	26.3333	no-diagnosis	FALSE	adult female
14866.x12	14866	female	negative	25.8333	non-spectrum-dx	TRUE	adult female
14874.x11	14874	female	negative	27	no-diagnosis	FALSE	adult female
14869.x14	14869	female	negative	17	no-diagnosis	TRUE	adult female
14832.x8	14832	female	negative	18.5	no-diagnosis	TRUE	adult female
14877.x3	14877	female	negative	27.5833	no-diagnosis	TRUE	adult female
14925.x6	14925	female	negative	27.5	no-diagnosis	TRUE	adult female
14744.x5	14744	male	deletion	15.5	pdd-nos-atypical-autism	TRUE	adult male
14741.x23	14741	male	deletion	14.6667	non-spectrum-dx	TRUE	adult male
14741.x22	14741	male	deletion	48	non-spectrum-dx	TRUE	adult male
14721.x5	14721	male	deletion	14.5	pdd-nos-atypical-autism	TRUE	adult male
14824.x12	14824	male	deletion	14.3333	autistic-disorder	TRUE	adult male
14942.x3	14942	male	deletion	35.3333	non-spectrum-dx	FALSE	adult male
14767.x22	14767	male	duplication	44.6667	non-spectrum-dx	TRUE	adult male
14725.x39	14725	male	duplication	35	non-spectrum-dx	TRUE	adult male
14872.x13	14872	male	duplication	35.0833	non-spectrum-dx	TRUE	adult male
14883.x7	14883	male	duplication	29.25	no-diagnosis	FALSE	adult male
14751.x6	14751	male	duplication	38.4167	no-diagnosis	TRUE	adult male
14797.x9	14797	male	negative	18.5833	non-spectrum-dx	TRUE	adult male
14784.x14	14784	male	negative	34.8333	non-spectrum-dx	TRUE	adult male
14945.x11	14945	male	negative	14.6667	non-spectrum-dx	TRUE	adult male
14735.x30	14735	male	negative	31.9167	no-diagnosis	FALSE	adult male
14872.x15	14872	male	negative	14	no-diagnosis	TRUE	adult male
14714.x14	14714	male	negative	22.3333	no-diagnosis	TRUE	adult male
14805.x13	14805	male	negative	29.6667	no-diagnosis	FALSE	adult male
14808.x3	14808	male	negative	24.6667	no-diagnosis	FALSE	adult male
14802.x6	14802	male	negative	30.25	no-diagnosis	TRUE	adult male
14996.x6	14996	male	negative	33.5833	no-diagnosis	TRUE	adult male
14746.x9	14746	female	deletion	8.83333	non-spectrum-dx	TRUE	child female
14746.x8	14746	female	deletion	9.91667	non-spectrum-dx	TRUE	child female
14715.x37	14715	female	deletion	8.41667	non-spectrum-dx	TRUE	child female
14718.x5	14718	female	deletion	10.5833	non-spectrum-dx	TRUE	child female
14708.x10	14708	female	deletion	9.41667	non-spectrum-dx	TRUE	child female
14818.x20	14818	female	deletion	8	non-spectrum-dx	TRUE	child female
14858.x2	14858	female	deletion	8.5	non-spectrum-dx	TRUE	child female
14970.x7	14970	female	deletion	10.3333	non-spectrum-dx	TRUE	child female
14740.x9	14740	female	duplication	13.4167	non-spectrum-dx	TRUE	child female
14891.x5	14891	female	duplication	15.4167	non-spectrum-dx	FALSE	child female
14820.x14	14820	female	duplication	9.75	no-diagnosis	FALSE	child female
14932.x1	14932	female	duplication	13.0833	non-spectrum-dx	TRUE	child female
14922.x4	14922	female	duplication	12	pdd-nos-atypical-autism	TRUE	child female
14767.x28	14767	female	negative	11.5	non-spectrum-dx	TRUE	child female
14747.x11	14747	female	negative	11.3333	no-diagnosis	TRUE	child female
14706.x3	14706	female	negative	7.83333	no-diagnosis	FALSE	child female
14726.x13	14726	female	negative	10.75	no-diagnosis	TRUE	child female
14818.x19	14818	female	negative	10.5	no-diagnosis	TRUE	child female
14826.x13	14826	female	negative	9.83333	no-diagnosis	TRUE	child female
14893.x8	14893	female	negative	9.58333	non-spectrum-dx	TRUE	child female
14929.x33	14929	female	negative	8	no-diagnosis	FALSE	child female
14702.x3	14702	male	deletion	7.91667	non-spectrum-dx	TRUE	child male
14781.x16	14781	male	deletion	8.83333	non-spectrum-dx	FALSE	child male
14795.x17	14795	male	deletion	8	non-spectrum-dx	FALSE	child male
14729.x5	14729	male	deletion	8.25	non-spectrum-dx	TRUE	child male
14789.x7	14789	male	deletion	10.6667	non-spectrum-dx	TRUE	child male
14840.x22	14840	male	deletion	8.41667	autistic-disorder	FALSE	child male
14956.x7	14956	male	deletion	10.25	non-spectrum-dx	FALSE	child male
14757.x13	14757	male	duplication	10.25	non-spectrum-dx	TRUE	child male
14725.x51	14725	male	duplication	11.1667	non-spectrum-dx	TRUE	child male
14945.x9	14945	male	duplication	6.16667	non-spectrum-dx	TRUE	child male
14875.x11	14875	male	duplication	10.75	non-spectrum-dx	TRUE	child male
14875.x10	14875	male	duplication	8.16667	no-diagnosis	TRUE	child male
14751.x7	14751	male	duplication	8.33333	autistic-disorder	TRUE	child male
14749.x7	14749	male	duplication	7.25	pdd-nos-atypical-autism	FALSE	child male
14804.x18	14804	male	duplication	10.1667	autistic-disorder	FALSE	child male
14841.x13	14841	male	duplication	10.5833	non-spectrum-dx	TRUE	child male
14796.x4	14796	male	negative	6.25	no-diagnosis	TRUE	child male
14740.x12	14740	male	negative	11.8333	no-diagnosis	TRUE	child male
14726.x14	14726	male	negative	8.16667	no-diagnosis	TRUE	child male
14795.x20	14795	male	negative	11.5	non-spectrum-dx	TRUE	child male
14776.x4	14776	male	negative	10.0833	no-diagnosis	FALSE	child male
14792.x11	14792	male	negative	6.08333	non-spectrum-dx	TRUE	child male
14793.x5	14793	male	negative	9.33333	no-diagnosis	FALSE	child male
14729.x6	14729	male	negative	11.0833	no-diagnosis	TRUE	child male
14823.x15	14823	male	negative	9.08333	non-spectrum-dx	TRUE	child male
