# Supplementary material for: Oligogenic Effects of 16p11.2 Copy-Number Variation on Craniofacial Development
Source: Cell Rep. Author manuscript; Available in PMC 2020 Jan 29. (PMC6988705; doi:10.1016/j.celrep.2019.08.071)
Supplement: Table S6 [file NIHMS1543624-supplement-Table_S6.xlsx]

## Sheet: Legend
Table S6. Expression levels of 16p11.2 genes in the developing face in mouse.
Sheet	Description
Sample Key	Summary gene level expression data was obtained from facebase.org (accession # FB00000803) consisting of Affymetrix (Mouse Gene ST 1.0 array) gene expression analysis of the major craniofacial processes of the developing mouse embryo (E10.5-E12.5) (Hooper et al.). Samples included mesenchymal and ectodermal cells of the frontonasal and mandibular processes of embryos at E10.5, E11.5 and E12.5 in …
Expression values for 16p Genes	Basal expression levels of the seven 16p11.2 genes identified in this study (see Figure 4) was compared to the levels of the other twenty-two 16p11.2 genes in each facial process. Results show that the seven genes were not expressed at higher levels on average inthan the other twenty two in any region of the face. Expression values are represented as a heatmap from green (low) to yellow and red (…

## Sheet: Sample Key
Sample ID	genotype	Strain	Species	Stage	Anatomy	Phenotype	Facebase Accession number
bnm	wild-type	C57BL/6J	Mus musculus	TS17/E10.5	Mesenchyme of frontonasal process	normal	FB-SAM-201-0001
bpe	wild-type	C57BL/6J	Mus musculus	TS17/E10.5	Ectoderm of mandibular part of first pharyngeal arch	normal	FB-SAM-201-0002
bpm	wild-type	C57BL/6J	Mus musculus	TS17/E10.5	Mesenchyme of mandibular part of first pharyngeal arch	normal	FB-SAM-201-0003
dne	wild-type	C57BL/6J	Mus musculus	TS19/E11.5	TS19 ectoderm of frontonasal process	normal	FB-SAM-201-0004
dnm	wild-type	C57BL/6J	Mus musculus	TS19/E11.5	Mesenchyme of frontonasal process	normal	FB-SAM-201-0005
dpe	wild-type	C57BL/6J	Mus musculus	TS19/E11.5	Ectoderm of mandibular part of first pharyngeal arch	normal	FB-SAM-201-0006
dpm	wild-type	C57BL/6J	Mus musculus	TS19/E11.5	Mesenchyme of mandibular part of first pharyngeal arch	normal	FB-SAM-201-0007
dxe	wild-type	C57BL/6J	Mus musculus	TS19/E11.5	Ectoderm of maxillary process	normal	FB-SAM-201-0008
dxm	wild-type	C57BL/6J	Mus musculus	TS19/E11.5	Mesenchyme of maxillary process	normal	FB-SAM-201-0009
fne	wild-type	C57BL/6J	Mus musculus	TS21/E12.5	TS21 ectoderm of frontonasal process	normal	FB-SAM-201-0010
fnm	wild-type	C57BL/6J	Mus musculus	TS21/E12.5	Mesenchyme of frontonasal process	normal	FB-SAM-201-0011
fpe	wild-type	C57BL/6J	Mus musculus	TS21/E12.5	Ectoderm of mandibular part of first pharyngeal arch	normal	FB-SAM-201-0012
fpm	wild-type	C57BL/6J	Mus musculus	TS21/E12.5	Mesenchyme of mandibular part of first pharyngeal arch	normal	FB-SAM-201-0013
fxe	wild-type	C57BL/6J	Mus musculus	TS21/E12.5	Ectoderm of maxillary process	normal	FB-SAM-201-0014
fxm	wild-type	C57BL/6J	Mus musculus	TS21/E12.5	Mesenchyme of maxillary process	normal	FB-SAM-201-0015

## Sheet: Expression values for 16p genes
		nasal	nasal	nasal	mandible	mandible	mandible	mandible	mandible	mandible	nasal	nasal	nasal	nasal	nasal	nasal	mandible	mandible	mandible	mandible	mandible	mandible	maxilla	maxilla	maxilla	maxilla	maxilla	maxilla	nasal	nasal	nasal	nasal	nasal	nasal	mandible	mandible	mandible	mandible	mandible	mandible	maxilla	maxilla	maxilla	maxilla	maxilla	maxilla
GeneName	Significant effect on zebrafish mandible	bnm1	bnm2	bnm3	bpe1	bpe2	bpe3	bpm1	bpm2	bpm3	dne1	dne2	dne3	dnm1	dnm2	dnm3	dpe1	dpe2	dpe3	dpm1	dpm2	dpm3	dxe1	dxe2	dxe3	dxm1	dxm2	dxm3	fne1	fne2	fne3	fnm1	fnm2	fnm3	fpe1	fpe2	fpe3	fpm1	fpm2	fpm3	fxe1	fxe2	fxe3	fxm1	fxm2	fxm3
Mapk3	FALSE	8.71	8.44	8.71	8.38	8.42	8.43	8.74	8.52	8.44	8.37	8.14	8.44	8.47	8.34	8.51	8.59	8.37	8.5	8.52	8.38	8.35	8.48	8.16	8.25	8.38	8.41	8.33	8.63	8.5	8.17	8.53	8.5	8.66	8.63	8.72	8.42	8.53	8.55	8.41	8.58	8.51	8.55	8.21	8.4	8.41
Kctd13	FALSE	7.62	7.56	7.53	7.62	7.66	7.38	7.64	7.49	7.13	7.58	7.36	7.58	7.44	7.36	7.57	7.58	7.36	7.63	7.43	7.36	7.28	7.65	7.46	7.66	7.54	7.49	7.25	7.44	7.6	7.18	7.51	7.47	7.54	7.44	7.3	7.34	7.46	7.35	7.4	7.43	7.24	7.4	7.07	7.45	7.28
Mvp	FALSE	6	5.76	5.83	5.63	5.85	5.79	6.01	5.77	5.64	5.53	5.96	5.46	5.71	5.81	5.57	5.74	5.69	5.74	5.62	5.96	5.88	5.76	5.65	5.63	5.81	5.9	5.78	5.88	6	6.11	5.61	5.73	5.7	5.63	5.7	5.82	5.81	5.78	5.93	5.82	5.72	5.86	6.11	5.75	5.95
Bola2	FALSE	8.38	8.45	8.41	8.43	8.38	8.11	8.66	8.89	8.7	8.23	8.04	8.13	8.12	7.87	8.13	8.03	8.14	8.2	8.09	8.17	8.21	8.09	8.22	8.13	8.23	8.21	8.12	8.21	8.23	7.88	7.99	7.79	7.82	8.12	8.02	8.23	7.71	7.82	7.86	8.01	8.2	8.1	7.58	7.95	7.83
Slx1b	FALSE	6.32	6.52	6.5	6.34	6.35	6.49	6.25	6.36	6.48	6.03	6.29	6.24	6.37	6.29	6.25	6.23	6.25	6.39	6.16	6.15	6.48	6.4	6.37	6.37	6.65	6.21	6.27	6.52	6.42	6.42	6.45	6.31	6.56	6.02	6.18	6.25	6.18	6.13	6.23	6.13	6.32	6.22	6.46	6.61	6.29
Qprt	FALSE	6.03	6.2	6.46	5.8	5.89	5.76	5.91	5.79	5.8	5.51	6.27	5.72	6.16	6.37	6.08	5.49	5.39	5.61	5.79	5.9	5.73	5.63	5.63	5.73	5.7	5.78	5.6	5.76	5.66	6.58	5.75	5.89	5.68	5.04	5.39	5.08	5.59	5.72	5.88	5.12	5.73	5.75	6.46	5.54	5.51
Zg16	FALSE	3.21	3.81	3.4	3.91	3.62	3.81	3.39	3.79	3.66	3.79	3.73	3.8	3.5	3.62	3.25	3.3	3.58	3.74	3.59	3.25	3.4	3.53	3.88	4.05	3.28	3.64	3.47	3.74	3.3	4.08	3.54	3.52	3.43	3.61	3.51	3.96	3.55	3.71	3.75	3.31	3.34	3.64	3.84	3.57	3.46
Kif22	FALSE	9.43	9.33	9.31	9.29	9.28	9.19	9.57	9.84	9.84	9.11	8.91	9.09	9.35	9.32	9.33	8.78	9.08	9.08	9.32	9.29	9.32	8.92	9.07	9.03	9.55	9.57	9.49	8.72	8.8	8.29	9.04	8.76	8.75	8.99	9.02	8.91	8.91	8.86	8.81	8.91	8.93	8.84	8.67	9.03	9.05
Maz	FALSE	9.29	9.31	9.33	9.22	9.18	9.07	9.38	9.16	8.98	9.17	9.2	9.03	9.26	9.05	9.28	9.17	9.05	9.2	9.36	9.15	9.19	9.08	9.06	8.94	9.25	9.07	9.09	9.03	8.86	9.15	9.21	9.24	9.34	9	9.08	9.09	9.25	9.23	9.32	9.27	9.12	9.13	9.27	9.35	9.31
PRRT2	FALSE	6.7	6.59	6.75	6.89	6.76	6.35	6.61	6.74	6.42	6.36	6.71	6.32	6.49	6.46	6.49	6.23	6.28	6.54	6.83	6.6	6.56	6.49	6.24	6.4	6.83	6.65	6.59	6.62	6.4	7.43	7.1	7	7.17	6.41	6.45	6.67	7.39	7.35	7.06	6.75	6.74	6.63	7.71	7.22	7.24
SPN	FALSE	5.43	5.22	5.29	5.33	5.66	5.3	5.49	5.39	5.56	5.08	5.84	5.34	5.61	5.47	5.39	5.38	5.46	5.46	5.55	5.57	5.52	5.46	5.39	5.47	5.33	5.47	5.6	5.46	5.47	6.29	5.33	5.42	5.4	5.43	5.52	5.46	5.53	5.33	5.5	5.23	5.32	5.54	5.91	5.55	5.3
Tmem219	FALSE	5.9	5.97	5.79	5.96	6.12	6.07	5.96	5.94	5.85	5.86	6.21	5.74	5.84	5.89	6.02	5.76	5.8	5.65	5.75	5.95	6.09	5.77	5.98	5.7	5.77	5.66	5.86	6.03	5.96	5.83	6	5.98	5.86	6.04	6	5.96	5.75	5.9	5.91	5.74	5.94	6.07	5.86	5.89	5.85
Hirip3	FALSE	7.57	7.67	7.82	7.23	7.34	7.29	7.9	7.73	7.79	7.39	7.17	7.34	7.53	7.61	7.57	7.17	7.18	7.23	7.7	7.53	7.78	7.27	7.09	7.15	7.72	7.61	7.51	6.99	6.97	6.55	7.39	7.13	7.15	7.26	7.27	7.13	7.38	7.39	7.4	7.1	7.18	7.04	7.16	7.53	7.38
Doc2a	FALSE	5.78	5.74	6.1	5.5	5.48	5.48	5.19	5.34	5.39	5.37	5.86	5.49	5.59	5.46	5.48	5	5.17	5.25	5.53	5.43	5.6	5.09	5.2	5.43	5.02	5.26	5.23	5.64	5.41	5.74	5.32	5.6	5.46	5.2	5.25	5.21	5.15	5.32	5.34	5.38	5.28	5.36	5.54	5.16	5.26
c16orf92	FALSE	7.09	7.3	7.41	6.87	7.33	7.01	6.85	6.99	6.68	7.11	7.3	6.93	7.11	7.42	6.88	6.82	6.65	7.04	7.06	7.13	7.14	6.95	7.08	6.97	7.07	6.89	7.16	7.02	6.94	7.73	7.06	7.31	7.18	6.72	6.88	7.2	7.17	7.11	7.29	7.05	6.63	7.24	7.7	7.11	7.19
Aldoa	FALSE	11.87	11.86	11.74	11.86	11.94	11.96	11.88	11.93	11.9	11.65	11.74	11.62	11.49	11.27	11.47	11.54	11.44	11.55	11.34	11.37	11.37	11.69	11.64	11.51	11.38	11.43	11.31	11.72	11.69	11.67	11.41	11.37	11.36	11.64	11.55	11.68	11.38	11.32	11.34	11.78	11.68	11.78	10.97	11.08	11.06
Ppp4c	FALSE	9.84	9.76	9.74	9.69	9.78	9.77	9.83	9.87	9.86	9.71	9.63	9.7	9.6	9.51	9.73	9.67	9.68	9.68	9.67	9.58	9.55	9.63	9.68	9.62	9.61	9.54	9.56	9.61	9.58	9.58	9.49	9.38	9.29	9.61	9.51	9.68	9.38	9.39	9.24	9.58	9.59	9.64	9.2	9.49	9.33
Tbx6	FALSE	5.6	5.5	5.58	5.71	5.74	5.41	5.67	5.81	5.93	5.54	6	5.8	5.59	5.78	5.3	5.52	5.52	5.53	5.66	5.63	5.51	5.5	5.85	5.41	5.56	6.46	5.62	5.41	5.8	6.18	5.65	5.79	5.48	5.49	5.61	5.75	5.45	5.64	6.03	5.61	5.82	5.78	6.06	5.52	5.32
Ypel3	FALSE	7.38	7.51	7.28	7.56	7.58	7.42	7.78	7.59	7.51	7.72	7.95	7.78	7.64	7.53	7.59	7.66	7.54	7.61	7.6	7.72	7.75	7.57	7.73	7.58	7.63	7.53	7.35	7.84	7.88	8.02	7.88	7.94	7.69	7.77	7.56	7.7	7.74	7.85	7.83	7.78	7.67	7.81	7.86	7.54	7.36
Gdpd3	FALSE	4.74	4.83	5.4	4.82	4.71	4.49	4.92	4.5	4.69	4.25	4.61	4.3	4.89	4.62	4.76	4.58	4.48	4.55	4.41	4.83	4.68	4.73	4.66	4.05	4.85	4.67	4.72	5.04	4.75	4.58	5	4.64	4.86	4.87	4.84	4.74	4.56	4.92	4.78	5.09	5.02	4.71	4.77	4.96	4.7
Coro1a	FALSE	7.41	7.23	7.38	6.03	6.15	6.04	7.55	7.58	7.59	6.67	6.88	6.4	7.79	7.57	7.76	6.03	6.43	6.68	7.58	7.69	7.64	6.52	6.4	6.24	7.86	7.85	7.79	6	5.65	6.44	7.38	7.38	7.15	5.76	6.06	6.05	7.41	7.47	7.51	6.41	6.25	6.45	7.37	7.63	7.68
C16orf54	TRUE	4.42	4.39	4.38	4.17	4.52	4.79	4.49	4.53	4.42	4.15	4.51	4.32	4.37	4.49	4.36	4.21	4.34	4.33	4.42	4.48	4.38	4.52	4.6	4.38	4.27	4.37	4.11	4.54	4.57	5.05	4.5	4.47	4.48	4.51	4.56	4.8	4.41	4.59	4.55	4.29	4.52	4.86	4.97	4.65	4.48
C16ORF53	TRUE	8.75	8.87	8.9	8.79	8.66	8.76	8.86	8.64	8.43	8.67	8.45	8.73	8.71	8.68	8.72	8.9	8.69	8.76	8.83	8.67	8.59	8.96	8.8	8.74	8.77	8.7	8.66	8.58	8.51	8.42	8.45	8.55	8.56	8.53	8.7	8.75	8.67	8.53	8.62	8.89	8.76	8.67	8.45	8.68	8.76
CDIPT	TRUE	9.22	9.16	9.13	9.17	9.12	9.16	9.22	9.25	9.17	9.32	9.29	9.41	9.23	9.14	9.44	9.17	9.25	9.23	9.11	8.96	9.16	9.26	9.17	9.3	9.12	9.04	9.08	9.3	9.42	9.22	9.25	9.3	9.24	9.3	9.12	9.34	9.13	9.11	9.19	9.12	9.27	9.26	8.93	9.13	9.18
Sez6l2	TRUE	5.38	5.4	5.43	5.05	5.15	5.04	5.09	5.03	5.12	5.39	5.67	5.26	5.39	5.48	5.44	4.85	5.08	4.97	5.01	5.05	5.11	5.17	4.97	4.95	5.08	5	4.8	5.01	5.1	5.65	5.32	5.5	5.44	5.03	5	5.08	5.04	4.96	5.26	5.17	4.85	5.11	5.4	5.05	5.15
Asphd1	TRUE	5.6	5.76	5.35	5.83	5.66	5.61	5.62	5.81	5.78	5.51	6.02	5.64	5.6	5.28	5.31	5.23	5.51	5.45	5.57	5.85	5.6	5.55	6.05	5.79	5.23	5.69	5.65	5.62	5.5	6.52	5.5	5.75	5.45	5.83	5.9	5.57	5.52	5.61	5.3	5.43	5.46	5.92	6.32	5.84	5.44
Taok2	TRUE	8.81	8.76	8.75	8.88	8.6	8.53	8.83	8.77	8.49	8.67	8.53	8.59	8.78	8.72	8.53	8.58	8.56	8.64	8.78	8.75	8.69	8.5	8.48	8.47	8.83	8.69	8.7	8.66	8.66	8.31	8.96	8.79	8.84	8.45	8.46	8.46	8.79	8.79	8.87	8.94	8.55	8.25	8.72	8.89	8.66
Ino80e	TRUE	7.99	7.89	7.98	7.92	7.78	7.71	8.07	7.88	7.75	7.82	7.7	7.67	7.77	7.81	7.85	7.88	7.66	7.82	8	7.95	7.87	7.7	7.81	7.71	7.9	7.81	7.76	7.91	7.8	7.83	7.94	7.9	7.92	7.81	7.76	7.91	7.98	7.98	7.99	7.95	7.95	7.8	7.97	8.04	7.98
fam57b	TRUE	5.14	5.28	4.89	5.08	5.22	5.29	5.22	5.11	5.02	5.26	5.45	5.06	5.11	5.17	5.01	4.75	4.92	5.07	5.11	5.16	4.97	4.92	5.19	5.08	5.18	5.06	5.09	4.94	5.09	5.71	5.04	5.03	5.09	5.1	4.84	5.21	5.1	4.91	5.13	4.95	5.24	5.18	5.36	4.99	5.16
	Mean (Significant Genes)	6.91375	6.93875	6.85125	6.86125	6.83875	6.86125	6.925	6.8775	6.7725	6.84875	6.9525	6.835	6.87	6.84625	6.8325	6.69625	6.75125	6.78375	6.85375	6.85875	6.79625	6.8225	6.88375	6.8025	6.7975	6.795	6.73125	6.82	6.83125	7.08875	6.87	6.91125	6.8775	6.82	6.7925	6.89	6.83	6.81	6.86375	6.8425	6.825	6.88125	7.015	6.90875	6.85125
	Mean (Nonsignificant Genes)	7.15714	7.16952	7.22667	7.05095	7.10571	6.9819	7.19905	7.19143	7.13524	6.95381	7.13333	6.96429	7.12143	7.07714	7.06714	6.87	6.88286	6.99333	7.07429	7.0781	7.09667	6.96238	6.97333	6.92	7.09619	7.10952	7.03333	7.01476	6.94619	7.1381	7.0781	7.05476	7.02524	6.88952	6.92476	6.9681	7.01333	7.05429	7.08667	6.95619	6.96333	7.02571	7.13238	7.06333	6.98857
	t test P-value	0.767883	0.773038	0.641007	0.815593	0.739041	0.88043	0.743756	0.706261	0.657427	0.898138	0.808532	0.872689	0.750383	0.76406	0.77428	0.835212	0.870233	0.795473	0.784546	0.780418	0.704977	0.862228	0.90886	0.882337	0.716723	0.69129	0.706475	0.804331	0.885836	0.943875	0.790789	0.851964	0.849468	0.931208	0.867554	0.921196	0.817431	0.7523	0.770136	0.89073	0.863057	0.852353	0.865108	0.841636	0.860521
